# Supplementary material for: Aberrant Cholesterol Metabolism and Wnt/β‐Catenin Signaling Coalesce via Frizzled5 in Supporting Cancer Growth
Source: Adv Sci (Weinh). 2022 Aug 17;9(28):2200750. doi: 10.1002/advs.202200750 (PMC9534957; doi:10.1002/advs.202200750)
Supplement: Supplementary file 2 — Supporting Table 1 [file ADVS-9-2200750-s002.xlsx]

## Sheet: Sheet1
NO.	Age	SEX	BMI	Site	Operation	Pathology	TNM stage	CA19-9	RNF43 mutation	KRAS mutation	TP53 mutation	BRCA2 mutation	Other mutation
630	63	F	20.3333	pancreatic head	LPD	PDAC	T2N0M0	482	p.L418M p.I47V	—	p.R196*	p.C315S	PIK3CA: p.H1047R ATM: p.S131* CDKN2A: p.E33* ARID1A: p.Q2176* PMS2: p.D792N
917	57	M	27.0416	pancreatic body/tail	LDP+splenectomy	PDAC	T2N0M0	2026	p.L418M p.I47V p.R117H	—	—	—	PHLDA1: p.Q196Hfs*42 PRSS1: p.A16V
721	62	F	24.974	pancreatic head	Total pancreaticoduodenectomy	PDAC	T2N0M0	1.47	—	—	—	—	RBM10: p.S179Rfs*84 EPCAM: p.W117*
727	73	M	23.7118	pancreatic head	LPD	PDAC	T2N0M0	1509	—	p.G12D	p.D259Y/c.920-32_921del	—	AKT3: increase in copy number DDR2: increase in copy number MDM4: Increase in copy number RB1: p.Q395* RIT1: increase in copy number SPEN: p.Q2136Vfs*4
814	55	M	21.2245	pancreatic head	LPD	PDAC	T3N1M0	651.1	—	p.G12V
848	64	M	21.6128	pancreatic head	OPD	PDAC	T2N1M0	383.8	—	p.Q61H	p.I232F	—	CDKN2A: p.R58*
883	42	M	18.3655	pancreatic head	LPD	PDAC	T2N0M0	302.3	—	—	—	—	TSC1 p.Q767H
885	60	F	22.8928	pancreatic head	OPD	PDAC	T1N0M0	293.8	—	p.G12D	—	—	BCL2L11: 2903-bp deletion
916	44	M	24.5675	pancreatic tail	LDP+splenectomy	PDAC	T1N0M0	8.94	—	p.G12D	—	—	—
938	71	M	21.2963	pancreatic head	OPD	PDAC	T2N0M0	719.3	—	p.G12D	p.R273H	—	MYC: Increase in copy number RB1: p.S230* ROS1: p.L1283V
943	52	M	26.1966	pancreatic head	LPD	PDAC	T2N1M0	7.23	—	p.Q61H		—	FGFR1: Increase in copy number
944	48	M	24.4898	pancreatic head	OPD	PDAC	T1N0M0	59.01	—	p.G12V	p.I255S		CDKN2A: Decrease in copy number GNAS: p.R202S PIK3CG: p.R684H SMAD4: p.W524R
