# Supplementary material for: Aberrant Cholesterol Metabolism and Wnt/β‐Catenin Signaling Coalesce via Frizzled5 in Supporting Cancer Growth
Source: Adv Sci (Weinh). 2022 Aug 17;9(28):2200750. doi: 10.1002/advs.202200750 (PMC9534957; doi:10.1002/advs.202200750)
Supplement: Supplementary file 3 — Supporting Table 2 [file ADVS-9-2200750-s001.xlsx]

## Sheet: Cation
id	MS1 name	MS1 ppm	type	mzmed	rtmed	QC01pos.QC01	QC02pos.QC02	QC03pos.QC03	QC04pos.QC04	QC05pos.QC05	QC06pos.QC06	CA630pos.CA630	CA721pos.CA721	CA727pos.CA727	CA814pos.CA814	CA848pos.CA848	CA883pos.CA883	CA885pos.CA885	CA916pos.CA916	CA917pos.CA917	CA938pos.CA938	CA943pos.CA943	CA944pos.CA944
3022	Cholesterol	-2.32946	MS1 mz matched	369.35	327.836	568099	615565	624728	620628	638057	645074	466938	409396	720014	337791	594538	569197	399043	479783	896049	802762	513497	525363
3414	Cholestenone	-5.72411	MS1 mz matched	385.345	306.072	148281	145791	148962	144445	146659	147506	51471.1	14719.2	27278.3	8642.73	16834.8	17311.8	24330.9	21757.9	480258	284678	28949.7	10738.4
3478	Cholesterol	11.8818	MS1 mz matched	387.359	212.386	2546.59	2596.5	2619.1	2643.66	2735.12	2589.52	660.336	8422.27	2119.36	2114.99	3313.6	3118.64	2746.56	976.065	2262.65	1427.93	1731.96	1930.37
3777	24,25-epoxy-cholesterol	-5.24562	MS1 mz matched	401.339	184.776	31649.9	28790.3	28953.8	30595.4	28713.8	27826.3	17289.8	5197.31	5303.1	4159.59	5364.07	2266.18	7223.75	3145.64	57536	3231.66	5859.16	4612.31
3836	Cholesterol	-2.32946	MS1 mz matched	404.386	327.913	26386.4	27806.5	27832.4	28853.4	25263.7	25300.7	17821.1	23558.7	32064.7	25867	28126.4	28520.6	21598.3	24027.8	25147.3	25231	26430.8	26014.5
4022	Squalene	-8.04111	MS1 mz matched	411.396	487.759	7398.74	7681.92	7056.1	7398.36	7397.64	7121.57	4210.51	1844.7	2314.07	1683.35	2569.69	4809.1	3524.23	1629.63	8323.53	3849.51	2798.63	2135.01
4796	3-Dehydroteasterone	-8.06561	MS1 mz matched	447.344	297.514	14414.6	14444.2	14472.1	15374.7	14843.3	15693.7	9679.08	6075.78	11215.3	7202.58	4997.23	4515.4	4705.86	10915.4	28736.6	23021.3	5106.69	8243.95
5175	cholesterol sulfate	-3.64563	MS1 mz matched	467.313	596.128	9504.77	8211.67	10025.2	9517.35	9608.05	9064.68	3067.48	5037.29	8016.83	6447.96	7564.44	8533.6	6682.01	4191.04	2324.67	2263.64	6029.4	4506.9
5219	3-Dehydroteasterone	-8.06561	MS1 mz matched	469.326	297.465	4698.85	4587.3	4575.34	5956.33	4644.2	4752.85	5374.01	3176.92	7574.09	3481.14	7467.83	2186.3	2607.46	5310.54	20921.4	19283.1	2728.81	3414.52
6056	3-Dehydroteasterone	-8.06561	MS1 mz matched	507.4	297.453	7236.1	6996.4	7408.79	7556.54	7069.13	7478.18	3474.33	1776.84	1667.45	3058.13	1658.68	1554.79	1828.93	1604.06	3433.74	2278.3	1663.46	1891.49
6727	Cholesteryl-alpha-D-glucoside	7.05137	MS1 mz matched	535.396	357.556	5530.6	5069.89	5465.83	5921.44	5741.3	5735.24	3208.69	5026.98	3542.78	5102.5	4623.58	7807.36	1948.95	4750.83	5439.49	22570.1	3713.99	4879.07
7119	cholesteryl beta-D-glucoside	-1.0507	MS1 mz matched	549.407	815.89	5938.6	8646.95	5375.72	5259.89	5751.4	5481	1422.57	1330.57	5819.83	1519.72	6723.17	1585.67	2540.33	1537.43	553.243	985.2	1889.17	1340.64
7574	cholesteryl beta-D-glucoside	-4.92334	MS1 mz matched	566.439	206.229	8897.88	8489.14	9548.1	9844.08	10353.3	9312.34	5409.81	5288.99	5227.66	3621.15	4987.63	3234.96	8753.83	5171.89	2230.42	1667.22	3712.04	2499.73
7693	cholesteryl beta-D-glucoside	-4.92334	MS1 mz matched	571.395	206.906	22212	20542.8	22916	23086.4	24278.8	24402.5	10308.4	26936.9	27266.1	19636.3	28912.7	14671.6	41149	29500.5	8249.61	10905.1	23137.2	16060
8336	15:0 Cholesteryl ester	-21.1278	MS1 mz matched	593.547	513.996	8997.15	9249.28	8368.6	8963.2	8678.38	8603.4	6254.93	3125.48	3192.56	3038.99	1318.02	3028.57	2142.04	2080.77	5705.45	4320.64	6564.47	1551.07
8713	16:2 Cholesteryl ester	-24.4943	MS1 mz matched	603.534	471.09	1.48177e+07	1.49936e+07	1.47521e+07	1.54326e+07	1.53847e+07	1.56639e+07	1.21028e+07	2.04546e+06	585246	2.07459e+06	144087	1.25252e+06	1.62225e+06	1.84304e+06	7.65576e+06	4.67311e+06	2.46336e+06	267727
9346	16:2 Cholesteryl ester	-24.4943	MS1 mz matched	621.544	470.608	3.8835e+06	3.83116e+06	4.003e+06	3.82279e+06	3.89958e+06	3.97126e+06	3.43658e+06	580278	159887	550553	34379	334350	496711	537903	2.06469e+06	1.28575e+06	527620	72960.7
9594	15:0 Cholesteryl ester	11.6285	MS1 mz matched	628.601	476.96	285535	283261	279814	285720	316251	300436	62113.4	308709	363580	342359	617517	202902	220254	571241	58120.8	86310.2	296032	198946
9620	18:3 Cholesteryl ester	-24.5913	MS1 mz matched	629.548	475.433	569088	628229	550862	568952	613355	561135	408360	68977.8	47295.6	138541	21581.3	213820	130526	16668.5	216839	143013	76911.2	21360.8
9700	15:1 Cholesteryl ester	24.32	MS1 mz matched	631.563	690.295	153972	144691	152620	162021	139482	155908	46101.5	9493.53	9180.39	5298.37	9447.95	101803	6571.2	10551	104645	51697.3	7362.99	4411.34
9761	15:0 Cholesteryl ester	-21.1278	MS1 mz matched	633.541	514.592	7518.47	9764.61	10523.1	10343.8	10934.8	8946.04	12195	5376.4	5979.16	6269.2	1941.73	2315.02	4259.41	5270.46	4574.39	2736.26	11759.8	2464.4
9771	18:1 Cholesteryl ester	-24.9001	MS1 mz matched	633.58	531.866	114461	110650	101578	107319	110858	113218	53275.2	17131.8	12366.8	18375.8	4484.63	172877	16501	21297.8	57930.3	49475.8	33457.9	6832.82
9879	16:3 Cholesteryl ester	-18.7539	MS1 mz matched	636.563	471.125	392674	379680	351426	370977	377008	373025	323624	72336.5	18232.1	63162.2	6445.85	36933.1	51413.3	58632.1	207096	106286	57539.7	9518.42
10183	16:2 Cholesteryl ester	-24.4943	MS1 mz matched	643.526	471.615	2.90232e+06	3.03252e+06	3.0633e+06	3.16501e+06	3.08636e+06	3.21631e+06	2.93685e+06	1.73948e+06	1.30626e+06	1.89574e+06	525531	1.67299e+06	1.69683e+06	1.43694e+06	2.60811e+06	2.29399e+06	1.82593e+06	1.08536e+06
10324	18:3 Cholesteryl ester	-24.5913	MS1 mz matched	647.559	475.654	298793	308406	313322	293412	318391	315497	229493	55700.8	169598	49180.6	304202	25711.8	107296	261803	113320	70492.3	128856	9515.48
10403	18:2 Cholesteryl ester	5.382	MS1 mz matched	649.588	825.527	3382.63	3131.2	2901.42	3660.45	3419.06	3099.86	779	693.199	4370.83	511.73	1854.28	782.917	1554.43	751.536	732.097	475.276	1114.61	645.711
10478	18:1 Cholesteryl ester	-24.9001	MS1 mz matched	651.59	531.747	25859.7	24910.6	22549.5	20830.6	24275.9	22747.4	12760.7	4097.92	2710.84	4570.19	154965	31618.8	3926.92	5087.4	13780.9	11061.8	5259.19	1529.97
10480	18:1 Cholesteryl ester	-4.91854	MS1 mz matched	651.603	662.013	3113.73	3130.61	4328.66	3768	4284.98	3523.37	2336.17	7680.53	12771.4	12265.2	3361.28	8008.39	8294.48	15564.9	1203.1	563.533	4931.4	3624.06
10549	20:5 Cholesteryl ester	-23.7112	MS1 mz matched	653.549	460.71	40340.9	48724.3	40604.7	45170.8	51323.1	38349	44394.7	9463.12	3431.28	15098.6	3069.03	7513.78	7484.97	3608.66	35326.3	18271.2	4614.32	3574.91
10603	17:1 Cholesteryl ester	-16.4943	MS1 mz matched	654.615	651.196	3017.22	3854.97	3896.98	3210.34	4814.74	3691.81	2431.93	6823.93	5045.05	6864.93	2247.11	2549.07	2978.64	9014.61	10808.7	1661.44	3257.22	1581.91
10757	16:2 Cholesteryl ester	-24.4943	MS1 mz matched	659.498	471.921	396858	401635	412736	429682	404013	414509	397402	260454	176611	268622	78798.6	228503	251712	225789	348742	318672	256146	152438
10834	16:1 Cholesteryl ester	-12.6894	MS1 mz matched	661.525	239.213	1947.94	1573.12	1267.01	1700.06	1498.32	1501.49	2769.45	2452.71	1885.72	1785.16	1456.61	2004.94	2531.88	831.632	3581.03	5046.61	2742.97	1855.43
10848	20:1 Cholesteryl ester	-22.8401	MS1 mz matched	661.613	559.588	72980.9	65744	65023.4	64279.8	63728.5	79233.1	46176.6	44368.4	42168.8	49583.5	36622	120853	50890.8	50019.4	46137	56999.5	47596.5	46028.6
10960	18:3 Cholesteryl ester	-24.5913	MS1 mz matched	664.587	475.87	7.08309e+06	6.69485e+06	6.74093e+06	6.7471e+06	7.12982e+06	6.97624e+06	4.84278e+06	981702	153928	908719	50990.2	1.33197e+06	427040	363335	2.4418e+06	1.15807e+06	430262	101997
11098	18:1 Cholesteryl ester	-24.9001	MS1 mz matched	668.619	531.952	798428	715672	664434	661465	700095	677906	343915	100378	65279.7	107596	25947.8	681730	88483.2	134377	326897	310832	115933	85759.1
11127	18:3 Cholesteryl ester	-24.5913	MS1 mz matched	669.542	476.54	674253	699235	710596	739564	743564	717071	682066	251020	25355.1	252128	5125.58	482714	117804	69352.2	580709	390511	123063	28536.6
11198	20:5 Cholesteryl ester	-23.7112	MS1 mz matched	671.56	461.285	176891	191738	190526	194201	204401	177826	259454	34612.4	10102.6	73593.1	6481.17	27167.3	31830.7	18458.8	35872.1	28827.8	43414.2	10749.2
11265	18:1 Cholesteryl ester	-24.9001	MS1 mz matched	673.573	531.807	213152	202492	222642	230917	228161	230895	186732	77278.1	51085.7	92465.7	15390.8	274883	73157.3	109828	181253	206207	111398	26280.1
11266	18:1 Cholesteryl ester	-4.91854	MS1 mz matched	673.586	662.813	4321.67	6932.59	6710	5904.73	9321.9	7811.43	8069.06	61260.3	75547.3	80779.8	27735	35990.1	54461.5	95225	2479.31	2309.13	32700.1	47816.1
11338	20:3 Cholesteryl ester	-24.0142	MS1 mz matched	675.59	508.216	22189.2	32433.9	21297.4	33579.5	23388	21597.7	14733.3	18185	12293.5	6994.58	16958.1	82856.3	6324.57	14065.8	30587.6	5755.03	7662.9	5825.26
11341	20:3 Cholesteryl ester	1.18589	MS1 mz matched	675.604	825.231	3928.65	3146.03	2813.39	2643.51	4085.3	3357.48	2329.23	2141.08	8328.35	1952.42	2603.59	1757.06	2450.02	1936.29	2226.24	1597.1	2342.93	2199.45
11401	20:2 Cholesteryl ester	3.25148	MS1 mz matched	677.62	825.92	10031.5	9910.4	9333.42	10415.3	10714.5	9935.16	2192.49	1435.15	14118.6	1990.83	5007.31	2226.45	4133.44	1828.46	1691.47	705.802	2154.2	1410.11
11706	18:3 Cholesteryl ester	-24.5913	MS1 mz matched	685.514	476.548	111231	108466	116570	113236	120765	124559	114150	106413	13805.4	62985.2	3715.66	83151.3	32979.2	25546.9	85829	65433.2	32344	12141.6
11805	22:2 Cholesteryl ester	-18.5909	MS1 mz matched	687.626	559.419	27448.4	25001	23572.4	21231.4	24484.5	25891.9	14998.6	18652.8	13148.3	28631.9	9119.31	94489.9	13152.4	10071	15435.1	17791.8	18906.2	8924.88
11835	20:5 Cholesteryl ester	-23.7112	MS1 mz matched	688.587	461.351	1.78774e+06	1.70194e+06	1.7408e+06	1.67968e+06	1.74488e+06	1.73288e+06	2.52308e+06	252124	65776.2	753093	30009.2	157545	287416	143798	277573	183313	144134	70331.3
11867	18:1 Cholesteryl ester	-24.9001	MS1 mz matched	689.546	531.845	30556.9	27661.3	34632.2	34817.9	42137.9	34307	39074.7	14907.6	11322	18037.4	5401.75	40678.2	14809.2	20389.1	68860.5	32006.5	20347.5	7184.86
11984	20:3 Cholesteryl ester	-24.0142	MS1 mz matched	692.618	508.216	585812	538240	519653	518499	528811	522153	313784	79555.1	19682.1	163048	10656.4	1.88147e+06	30804.9	64420	717978	103837	35229.7	11674.6
12006	20:5 Cholesteryl ester	-23.7112	MS1 mz matched	693.542	460.817	376660	394451	416194	414145	430593	396010	566674	131079	48895.4	338295	22920.2	132174	181606	105109	132269	121400	100350	62421.8
12049	20:2 Cholesteryl ester	-23.3515	MS1 mz matched	694.634	532.756	1.04261e+06	916920	882799	880690	892942	866709	521155	98853.8	41349.1	189036	21985.8	4.38537e+06	59137.8	220677	1.25261e+06	277006	65643.4	22095.5
12076	20:4 Cholesteryl ester	-14.1246	MS1 mz matched	695.554	197.916	4613.29	4604.4	5627.85	5646.18	5223.05	5497.13	1387.98	551.009	1481.6	439.04	654.489	424.305	702.178	710.945	668.223	1048.02	633.276	437.748
12079	20:4 Cholesteryl ester	-5.20381	MS1 mz matched	695.571	632.782	7113.35	8281.19	10437.3	9465.73	8424.62	7448.05	15930.2	106561	144158	107561	43507.4	66221.5	99850.1	101270	3647.77	4805.95	44372.2	90816.1
12119	20:1 Cholesteryl ester	-22.8401	MS1 mz matched	696.649	559.683	211073	174177	171226	172127	171407	283462	54737.1	66938.6	35398.9	81952.5	11196.8	450683	45413.2	48837	68836.4	148577	29857.8	21364.2
12146	20:3 Cholesteryl ester	-24.0142	MS1 mz matched	697.573	508.572	197589	191074	203746	213356	208166	208092	197851	42792.1	10755.9	62451.6	3611.58	623699	23548.1	32111	380739	89654.8	27900	10614.2
12211	20:2 Cholesteryl ester	-23.3515	MS1 mz matched	699.589	532.728	302868	275437	314162	319993	329011	332657	281757	56632	17833.1	166747	12723.3	1.10954e+06	59043.6	182963	516379	199784	60165.7	25252.4
12213	20:2 Cholesteryl ester	-5.61619	MS1 mz matched	699.601	663.971	1930.53	3769.61	3550.14	2420.57	3661.66	3138.16	2112.37	32750.5	30023.9	44055.5	10623.6	13059.6	28112.3	42491.3	1333.62	3247.82	10831.8	23212.6
12282	20:1 Cholesteryl ester	-22.8401	MS1 mz matched	701.603	559.939	86765.6	75760	82079.9	85015.1	89343.7	93466.7	33107.6	38517.7	22956.6	65095.5	6899.84	215338	24828.8	50300.1	37220.4	93286	27421.9	13811.7
12283	20:1 Cholesteryl ester	-5.15744	MS1 mz matched	701.618	681.011	3155.06	3844.17	4269.81	4263.26	4812.44	3791.79	2459.85	17775.2	15728.2	27677.5	5482.72	8919.78	9539.87	23673.7	1801.07	2229.48	7018.11	5873.45
12284	22:4 Cholesteryl ester	-3.99648	MS1 mz matched	701.62	650.017	4380.61	5040.48	5524.76	3198.99	5774.59	3382.71	2559.32	9292.48	10923.4	9870.27	2647.85	3238.42	5607.99	8873.55	1392.09	1911.09	2823.61	2695.27
12358	22:3 Cholesteryl ester	5.5131	MS1 mz matched	703.635	825.675	8634.94	8910.05	8410.35	9102.48	10877.4	9781.65	1436.89	1618.25	15334.1	1763.43	4598.61	637.675	4012.35	1353.57	1673.47	523.01	1763.07	939.98
12433	22:2 Cholesteryl ester	-18.5909	MS1 mz matched	705.64	559.325	5927.58	4489.27	4951.79	5149.11	4962.26	5350.57	3364.05	5359.93	3224.55	6654.24	2161.15	16469.5	2874.74	2685.52	3864.11	6075.25	2108.96	1837.63
12560	20:5 Cholesteryl ester	-23.7112	MS1 mz matched	709.515	460.783	57236.8	58041.9	58275.9	59182	59932	57146.3	79146	27904.6	13380.5	60394.2	7781.65	30118.9	34897.4	23615.5	24747.5	24406.3	21611.3	16824.3
12717	20:3 Cholesteryl ester	-24.0142	MS1 mz matched	713.546	508.805	34032.8	34679.9	34160.4	37938.1	41860.9	35065.7	34994.4	13832.4	2936.32	16061.7	2269.48	91827.1	6429.1	12257.3	62457.3	24174.9	6354.83	2659.4
12762	22:6 Cholesteryl ester	-22.2514	MS1 mz matched	714.6	466.913	118028	111115	120614	122726	119707	118185	77333.4	39474.3	29640.1	115661	4661.56	36566.6	40281.4	19879.1	37554.6	34411.9	23751	16669.7
12791	20:2 Cholesteryl ester	-23.3515	MS1 mz matched	715.562	532.707	51014.8	45438.7	51714	52185.3	52320.6	58112.6	49753.2	14935.7	6983.63	30643.3	5206.16	146852	12424	32115.5	85637.3	46626.3	13448.5	5988.97
12854	20:1 Cholesteryl ester	-22.8401	MS1 mz matched	717.578	560.181	15230.7	19349	15357.1	14954.5	15206.6	16631.5	7317.74	10495	6550.08	14058	6013.33	36065.8	6815.53	7808.11	10319.5	15816.7	6867.72	4101.48
12856	20:1 Cholesteryl ester	-5.15744	MS1 mz matched	717.592	681.058	880.408	868.549	1302.58	836.2	995.708	869.472	779.328	2793.54	2359.68	4109.97	1473.09	1381.77	2538.68	5936.16	742.354	673.158	1375.16	1222.92
12922	22:6 Cholesteryl ester	2.15336	MS1 mz matched	719.575	169.124	2869.52	3017.56	2967.32	3008.64	2791.48	2717.64	3705.67	1238.68	473.314	670.352	426.367	395.845	1203.39	504.992	1228.64	243.007	365.034	223.662
12960	22:3 Cholesteryl ester	-0.711611	MS1 mz matched	720.662	666.009	29434.8	28934.5	49129.3	30950.5	37829.1	37681.8	10410.2	164945	79002.2	61634.2	20608	26263.4	52658.7	92157.3	6204.44	8432.35	20019	25446.6
12979	22:5 Cholesteryl ester	-16.0321	MS1 mz matched	721.572	491.034	19081.8	14857.8	14587.7	18187.1	17934.3	16267.4	16246.8	10585.5	5137.23	43095.5	4149.92	23273.3	11233.9	4943.87	23386.1	5386.65	6550.35	6415.96
13045	22:2 Cholesteryl ester	-18.5909	MS1 mz matched	722.664	559.49	179752	150346	142678	141946	144764	149013	77372.4	87775.8	42690.5	205596	13866.3	614179	37211.7	55913.5	89229.6	106386	33618.6	12074.5
13083	22:4 Cholesteryl ester	-3.99648	MS1 mz matched	723.601	650.303	2620.13	2554.15	4148.01	3857.9	3868.91	3680.41	2650.59	63432.7	65917.2	52299	16667.1	22102.4	54261.8	57782.3	1432.02	1533.87	16489.7	38474.1
13152	22:3 Cholesteryl ester	-24.9064	MS1 mz matched	725.603	537.549	29493.2	26697.9	30695.2	30210.7	32398.4	32627.3	34193.5	21444.8	9684.05	74421.2	3332.03	69657.4	10786.7	9215.75	28068.9	28007.2	11512	5860.18
13224	22:2 Cholesteryl ester	-18.5909	MS1 mz matched	727.619	560.247	41485.4	37460.8	38496.3	40950	44169.9	50491.4	42664.2	51501.5	31664.6	143173	4584.69	263742	24470.3	28786.2	43445.4	75035.1	28054.8	14286.1
13226	22:2 Cholesteryl ester	-4.39937	MS1 mz matched	727.633	682.368	2615.46	3045.79	3054.56	3623.85	3364.22	3578.03	1441.11	18804.6	17596.6	14536.2	4455.56	3888.15	14196.7	23893.6	980.46	2423.51	5512.75	8578.11
13299	22:1 Cholesteryl ester	-5.37739	MS1 mz matched	729.648	698.282	4817.28	4106.09	6437.52	5292.63	5579.48	5187.43	1874.4	10430.1	10308.2	13277.5	2737.77	17878.6	5696.87	13851.5	1878.85	1705.28	4238.19	2630.62
13500	24:1 Cholesteryl ester	-23.2612	MS1 mz matched	735.677	823.803	5740.89	6564.11	5887.26	6530.9	6520.87	6199.66	1398.37	780.507	8871.27	1220.51	3287.74	1299.96	3013.39	1217.54	1161.42	373.758	1403.73	887.347
13501	24:1 Cholesteryl ester	-24.8932	MS1 mz matched	735.676	753.704	3610.32	3469.58	4410.72	3326.97	3429.05	3217.95	2077.41	1273.12	5923.81	1066.77	3597.71	1505.15	3915.52	954.221	410.641	442.792	2143.78	1315.61
13502	24:1 Cholesteryl ester	-22.525	MS1 mz matched	735.678	837.319	5476.77	5679.84	5477.89	6021.33	6412.74	5568.85	1016.01	638.701	6184.91	1040.12	2900.56	1100.8	2926.81	1281.68	910.717	453.484	1198.95	797.742
13768	20:2 Cholesteryl ester	20.9868	MS1 mz matched	743.588	266.505	1189.17	1226.36	1208.79	1447.56	1478.09	1070.4	1019.7	675.065	879.942	944.783	498.42	4059.67	956.59	559.808	3722.46	741.568	838.873	660.271
13769	22:2 Cholesteryl ester	-18.5909	MS1 mz matched	743.596	558.974	22377.8	20359.6	21437.4	21087.4	19380.3	24024.6	20646.4	12469	9105.45	29317.6	4124.15	41460.3	6824.72	7554.83	26142.8	25690.8	7742.09	4545.15
13835	22:1 Cholesteryl ester	-5.37739	MS1 mz matched	745.622	698.368	1349.92	967.978	1095.95	1082.92	1269.08	1075.03	2668.04	2006.71	2858.43	2767.49	811.458	3106.49	1048	2582.02	2107.51	1573.69	2032.71	2330.54
14274	24:1 Cholesteryl ester	-2.85833	MS1 mz matched	757.679	714.039	6441.05	6896.13	8440.99	8084.27	7388.06	7284.7	3564.17	28738.4	21883.3	29252.5	6606.07	6932.34	13354.3	27961.7	2776.29	5441.46	8823.83	7867.44
15191	22:4 Cholesteryl ester	-1.14185	MS1 mz matched	783.66	169.097	6018.25	5349.33	6167.67	5231.57	5186.99	4850.4	6944.13	106.522	33.1488	82.1016	57.4576	65.5062	1078.81	127.62	993.452	83.5524	77.6743	59.6751

## Sheet: Anion
id	MS1 name	MS1 ppm	type	mzmed	rtmed	QC01pos.QC01	QC02pos.QC02	QC03pos.QC03	QC04pos.QC04	QC05pos.QC05	QC06pos.QC06	CA630pos.CA630	CA721pos.CA721	CA727pos.CA727	CA814pos.CA814	CA848pos.CA848	CA883pos.CA883	CA885pos.CA885	CA916pos.CA916	CA917pos.CA917	CA938pos.CA938	CA943pos.CA943	CA944pos.CA944
2170	24-hydroxy-cholesterol(d6)	-1.67778	MS1 mz matched	407.386	400.994	10167.4	10131	10543.2	10721.8	9748.01	9810.65	3050.92	21905.1	1150.36	11773.6	1893.41	3562.99	1570.54	967.445	3705.17	1352.52	3574.69	313.892
4679	12:0 Cholesteryl ester	15.1099	MS1 mz matched	567.53	203.545	606387	596074	576492	592365	597976	622024	689400	88758.5	96460.7	84783	53813.9	49562.2	178102	104506	277692	66171.7	59677.9	48641.4
5471	12:0 Cholesteryl ester	-13.8957	MS1 mz matched	603.478	232.639	2687.41	3096.21	3232.57	2242.2	2709.76	1981.96	3538.52	775.891	642.529	577.842	614.25	500.554	991.129	774.177	1199.75	414.109	433.214	325.089
5706	12:0 Cholesteryl ester	-12.1367	MS1 mz matched	613.51	412.226	17908.9	18902	19167.2	19457.4	18993.6	19638.7	4234.08	13692.2	35419.6	7380.39	54489.3	21965	14007.7	71777.4	5321.91	4728.6	20070	7128.45
5891	16:2 Cholesteryl ester	12.9437	MS1 mz matched	619.561	209.678	193867	189118	196681	198738	204305	211702	152153	29629.4	6649.7	26213.8	5107.66	55099.3	36247	20103.6	215044	21258.1	3673.39	1714.29
5990	16:0 Cholesteryl ester	12.5523	MS1 mz matched	623.592	262.073	17793.6	17471.4	18303.8	18253.7	19035.1	20910.7	9777.78	1262.79	540.32	701.604	420.284	3472.93	3459.2	839.471	6745.94	1052.61	370.347	195.936
6075	12:0 Cholesteryl ester	-13.8957	MS1 mz matched	627.569	232.327	7463.9	5105.34	8202.65	5825.29	5256.64	5850.96	5283.34	1548.14	1141.99	1417.79	1013.07	1188.13	2508.82	1343.25	3832.52	1006.11	948.672	526.295
7088	15:1 Cholesteryl ester	-13.4746	MS1 mz matched	667.6	266.227	19578.3	20594.1	17978.8	17786.5	18746.1	18277.1	12471.9	9532.26	5435.98	8684.92	5176.04	38361	6326.09	8941.74	41586.9	6700.71	3036.48	2268.06
7301	20:2 Cholesteryl ester	10.2469	MS1 mz matched	675.623	265.899	37424	34185.4	29481.5	33454.2	36921.8	36707.9	8514.24	3235.47	1137.67	2795.58	946.556	177905	1658.74	3441.91	162234	2621.86	326.064	189.869
7815	18:3 Cholesteryl ester	6.34116	MS1 mz matched	691.566	262.399	1188.65	1179.38	1600.28	1257.58	1261.94	1862.82	1026.12	275.277	388.017	272.02	293.895	322.346	417.014	397.65	628.705	386.228	304.391	359.142
7980	22:5 Cholesteryl ester	5.43945	MS1 mz matched	697.605	266.007	17991.7	18348.6	20349.1	22089.4	21256.4	22173.2	5422.09	2084.13	740.607	2103.66	574.738	67658.4	1216.71	2619.83	59015.2	2343.72	364.771	150.75
7985	17:0 Cholesteryl ester	-14.4065	MS1 mz matched	697.646	377.045	1335.28	1199.41	1478.29	1479.74	1094.45	1096.74	1531.54	548.229	554.018	530.511	316.867	713.4	293.308	120.789	1716.49	676.425	227.82	49.8251
8403	18:3 Cholesteryl ester	6.34116	MS1 mz matched	713.56	262.012	6248.42	6529.33	6681.63	7588.79	7126.56	8096.81	3249.8	2490.3	665.879	815.662	502.03	5221.28	1734.18	816.13	5652.58	978.194	504.917	551.643
8852	20:5 Cholesteryl ester	-5.81596	MS1 mz matched	729.618	241.765	13140.9	12924.6	13816.1	13285.4	12872.4	12935.5	2396.79	2316.33	2408.56	2008.39	2322.91	1763.25	2295.33	1931.9	1896.07	1609.61	1731.55	2089.01
8945	22:5 Cholesteryl ester	-3.14915	MS1 mz matched	733.571	203.555	2508.82	7113.62	4588.45	5485.58	5421.58	7169.58	4132.01	3393.26	3339	3015.39	6308.46	3004.47	3088.95	3531.22	3447.2	2797.13	3782.98	4226.68
9454	22:6 Cholesteryl ester	-0.717788	MS1 mz matched	755.632	159.903	109029	115660	106926	109761	100262	114745	120725	91893.7	70184.8	71023.8	62488	59302.4	92683	80955.4	116247	79926.2	66159.3	55229.7
9455	22:6 Cholesteryl ester	-5.02452	MS1 mz matched	755.633	241.461	11650.7	11031.7	11955	11041.3	11452.9	11735.2	5561.24	1035.5	956.369	645.52	904.47	523.627	1108.25	727.12	1441.2	877.296	594.02	651.208
9507	22:5 Cholesteryl ester	-3.14915	MS1 mz matched	757.649	203.538	87779.7	91250.8	85818.3	86714	82715.4	81369	82082.2	41090.5	40623.9	37161.5	33366.8	31468.3	46279.3	40623.7	55787.3	33758.9	32233.3	34254.6
9509	22:5 Cholesteryl ester	-4.58059	MS1 mz matched	757.648	241.445	21423.1	20224.6	20876.4	20250.7	19927.7	19611.6	3280.27	3579.79	3879.33	3111.35	4704.65	2836.78	3561.88	2730.49	2637.34	2436.12	2755.88	3041.32
9636	22:6 Cholesteryl ester	-5.02452	MS1 mz matched	763.553	243.059	8836.6	8537.21	11048.8	8337.16	9080.68	10140.1	2951.48	11727.2	11651.3	17040.3	6941.6	24308.9	20480.1	3759.79	2157.57	2126.82	18467.2	9887.67
9689	22:5 Cholesteryl ester	5.43945	MS1 mz matched	765.591	266.227	6670.68	6789.04	7020.77	7023.79	7007.97	7065.03	2253.11	1481.81	1819.22	2462.68	803.632	16830.6	1643.53	1078.11	18610.6	950.321	1964.12	1207.01
9879	22:1 Cholesteryl ester	4.52833	MS1 mz matched	773.654	532.419	4233.33	4329.93	4371.97	4551.72	4565.47	4785.05	2637.49	4771.47	2915.67	2236.1	5202.55	7134.74	2678.68	2613.95	5282.13	4286.19	3368.1	3613.7

## Sheet: Summary
id	MS1 name	MS1 ppm	type	mzmed	rtmed	CA630pos.CA630	CA917pos.CA917	CA721pos.CA721	CA727pos.CA727	CA814pos.CA814	CA848pos.CA848	CA883pos.CA883	CA885pos.CA885	CA916pos.CA916	CA938pos.CA938	CA943pos.CA943	CA944pos.CA944
3022	Cholesterol	-2.32946	MS1 mz matched	369.35	327.836	466938	896049	409396	720014	337791	594538	569197	399043	479783	802762	513497	525363
3478	Cholesterol	11.8818	MS1 mz matched	387.359	212.386	660.336	2262.65	8422.27	2119.36	2114.99	3313.6	3118.64	2746.56	976.065	1427.93	1731.96	1930.37
3836	Cholesterol	-2.32946	MS1 mz matched	404.386	327.913	17821.1	25147.3	23558.7	32064.7	25867	28126.4	28520.6	21598.3	24027.8	25231	26430.8	26014.5
	Cholesterol total					485420	923459	441377	754198	365773	625978	600836	423387	504787	829421	541660	553308
8336	15:0 Cholesteryl ester	-21.1278	MS1 mz matched	593.547	513.996	6254.93	5705.45	3125.48	3192.56	3038.99	1318.02	3028.57	2142.04	2080.77	4320.64	6564.47	1551.07
9594	15:0 Cholesteryl ester	11.6285	MS1 mz matched	628.601	476.96	62113.4	58120.8	308709	363580	342359	617517	202902	220254	571241	86310.2	296032	198946
9761	15:0 Cholesteryl ester	-21.1278	MS1 mz matched	633.541	514.592	12195	4574.39	5376.4	5979.16	6269.2	1941.73	2315.02	4259.41	5270.46	2736.26	11759.8	2464.4
	15:0 Cholesteryl ester total					80563.4	68400.7	317211	372752	351667	620777	208245	226656	578593	93367.1	314356	202961
8713	16:2 Cholesteryl ester	-24.4943	MS1 mz matched	603.534	471.09	1.21028e+07	7.65576e+06	2.04546e+06	585246	2.07459e+06	144087	1.25252e+06	1.62225e+06	1.84304e+06	4.67311e+06	2.46336e+06	267727
9346	16:2 Cholesteryl ester	-24.4943	MS1 mz matched	621.544	470.608	3.43658e+06	2.06469e+06	580278	159887	550553	34379	334350	496711	537903	1.28575e+06	527620	72960.7
10183	16:2 Cholesteryl ester	-24.4943	MS1 mz matched	643.526	471.615	2.93685e+06	2.60811e+06	1.73948e+06	1.30626e+06	1.89574e+06	525531	1.67299e+06	1.69683e+06	1.43694e+06	2.29399e+06	1.82593e+06	1.08536e+06
10757	16:2 Cholesteryl ester	-24.4943	MS1 mz matched	659.498	471.921	397402	348742	260454	176611	268622	78798.6	228503	251712	225789	318672	256146	152438
5891	16:2 Cholesteryl ester	12.9437	MS1 mz matched	619.561	209.678	152153	215044	29629.4	6649.7	26213.8	5107.66	55099.3	36247	20103.6	21258.1	3673.39	1714.29
	16:2 Cholesteryl ester total					1.90258e+07	1.28923e+07	4.6553e+06	2.23466e+06	4.81572e+06	787903	3.54346e+06	4.10375e+06	4.06378e+06	8.59278e+06	5.07673e+06	1.5802e+06
9620	18:3 Cholesteryl ester	-24.5913	MS1 mz matched	629.548	475.433	408360	216839	68977.8	47295.6	138541	21581.3	213820	130526	16668.5	143013	76911.2	21360.8
10324	18:3 Cholesteryl ester	-24.5913	MS1 mz matched	647.559	475.654	229493	113320	55700.8	169598	49180.6	304202	25711.8	107296	261803	70492.3	128856	9515.48
10960	18:3 Cholesteryl ester	-24.5913	MS1 mz matched	664.587	475.87	4.84278e+06	2.4418e+06	981702	153928	908719	50990.2	1.33197e+06	427040	363335	1.15807e+06	430262	101997
11706	18:3 Cholesteryl ester	-24.5913	MS1 mz matched	685.514	476.548	114150	85829	106413	13805.4	62985.2	3715.66	83151.3	32979.2	25546.9	65433.2	32344	12141.6
7815	18:3 Cholesteryl ester	6.34116	MS1 mz matched	691.566	262.399	1026.12	628.705	275.277	388.017	272.02	293.895	322.346	417.014	397.65	386.228	304.391	359.142
8403	18:3 Cholesteryl ester	6.34116	MS1 mz matched	713.56	262.012	3249.8	5652.58	2490.3	665.879	815.662	502.03	5221.28	1734.18	816.13	978.194	504.917	551.643
	18:3 Cholesteryl ester total					5.59906e+06	2.86406e+06	1.21556e+06	385681	1.16051e+06	381285	1.6602e+06	699993	668567	1.43837e+06	669182	145926
9700	15:1 Cholesteryl ester	24.32	MS1 mz matched	631.563	690.295	46101.5	104645	9493.53	9180.39	5298.37	9447.95	101803	6571.2	10551	51697.3	7362.99	4411.34
7088	15:1 Cholesteryl ester	-13.4746	MS1 mz matched	667.6	266.227	12471.9	41586.9	9532.26	5435.98	8684.92	5176.04	38361	6326.09	8941.74	6700.71	3036.48	2268.06
	15:1 Cholesteryl ester total					58573.3	146232	19025.8	14616.4	13983.3	14624	140164	12897.3	19492.7	58398	10399.5	6679.39
9771	18:1 Cholesteryl ester	-24.9001	MS1 mz matched	633.58	531.866	53275.2	57930.3	17131.8	12366.8	18375.8	4484.63	172877	16501	21297.8	49475.8	33457.9	6832.82
10478	18:1 Cholesteryl ester	-24.9001	MS1 mz matched	651.59	531.747	12760.7	13780.9	4097.92	2710.84	4570.19	154965	31618.8	3926.92	5087.4	11061.8	5259.19	1529.97
10480	18:1 Cholesteryl ester	-4.91854	MS1 mz matched	651.603	662.013	2336.17	1203.1	7680.53	12771.4	12265.2	3361.28	8008.39	8294.48	15564.9	563.533	4931.4	3624.06
11098	18:1 Cholesteryl ester	-24.9001	MS1 mz matched	668.619	531.952	343915	326897	100378	65279.7	107596	25947.8	681730	88483.2	134377	310832	115933	85759.1
11265	18:1 Cholesteryl ester	-24.9001	MS1 mz matched	673.573	531.807	186732	181253	77278.1	51085.7	92465.7	15390.8	274883	73157.3	109828	206207	111398	26280.1
11266	18:1 Cholesteryl ester	-4.91854	MS1 mz matched	673.586	662.813	8069.06	2479.31	61260.3	75547.3	80779.8	27735	35990.1	54461.5	95225	2309.13	32700.1	47816.1
11867	18:1 Cholesteryl ester	-24.9001	MS1 mz matched	689.546	531.845	39074.7	68860.5	14907.6	11322	18037.4	5401.75	40678.2	14809.2	20389.1	32006.5	20347.5	7184.86
	18:1 Cholesteryl ester total					646163	652404	282735	231084	334090	237287	1.24579e+06	259634	401769	612456	324027	179027
10549	20:5 Cholesteryl ester	-23.7112	MS1 mz matched	653.549	460.71	44394.7	35326.3	9463.12	3431.28	15098.6	3069.03	7513.78	7484.97	3608.66	18271.2	4614.32	3574.91
11198	20:5 Cholesteryl ester	-23.7112	MS1 mz matched	671.56	461.285	259454	35872.1	34612.4	10102.6	73593.1	6481.17	27167.3	31830.7	18458.8	28827.8	43414.2	10749.2
11835	20:5 Cholesteryl ester	-23.7112	MS1 mz matched	688.587	461.351	2.52308e+06	277573	252124	65776.2	753093	30009.2	157545	287416	143798	183313	144134	70331.3
12006	20:5 Cholesteryl ester	-23.7112	MS1 mz matched	693.542	460.817	566674	132269	131079	48895.4	338295	22920.2	132174	181606	105109	121400	100350	62421.8
12560	20:5 Cholesteryl ester	-23.7112	MS1 mz matched	709.515	460.783	79146	24747.5	27904.6	13380.5	60394.2	7781.65	30118.9	34897.4	23615.5	24406.3	21611.3	16824.3
12979	22:5 Cholesteryl ester	-16.0321	MS1 mz matched	721.572	491.034	16246.8	23386.1	10585.5	5137.23	43095.5	4149.92	23273.3	11233.9	4943.87	5386.65	6550.35	6415.96
8852	20:5 Cholesteryl ester	-5.81596	MS1 mz matched	729.618	241.765	2396.79	1896.07	2316.33	2408.56	2008.39	2322.91	1763.25	2295.33	1931.9	1609.61	1731.55	2089.01
	20:5 Cholesteryl ester total					3.49139e+06	531070	468086	149132	1.28558e+06	76734.1	379556	556765	301466	383215	322407	172406
10848	20:1 Cholesteryl ester	-22.8401	MS1 mz matched	661.613	559.588	46176.6	46137	44368.4	42168.8	49583.5	36622	120853	50890.8	50019.4	56999.5	47596.5	46028.6
12119	20:1 Cholesteryl ester	-22.8401	MS1 mz matched	696.649	559.683	54737.1	68836.4	66938.6	35398.9	81952.5	11196.8	450683	45413.2	48837	148577	29857.8	21364.2
12282	20:1 Cholesteryl ester	-22.8401	MS1 mz matched	701.603	559.939	33107.6	37220.4	38517.7	22956.6	65095.5	6899.84	215338	24828.8	50300.1	93286	27421.9	13811.7
12283	20:1 Cholesteryl ester	-5.15744	MS1 mz matched	701.618	681.011	2459.85	1801.07	17775.2	15728.2	27677.5	5482.72	8919.78	9539.87	23673.7	2229.48	7018.11	5873.45
12854	20:1 Cholesteryl ester	-22.8401	MS1 mz matched	717.578	560.181	7317.74	10319.5	10495	6550.08	14058	6013.33	36065.8	6815.53	7808.11	15816.7	6867.72	4101.48
12856	20:1 Cholesteryl ester	-5.15744	MS1 mz matched	717.592	681.058	779.328	742.354	2793.54	2359.68	4109.97	1473.09	1381.77	2538.68	5936.16	673.158	1375.16	1222.92
	20:1 Cholesteryl ester total					144578	165057	180888	125162	242477	67687.8	833242	140027	186574	317582	120137	92402.3
11338	20:3 Cholesteryl ester	-24.0142	MS1 mz matched	675.59	508.216	14733.3	30587.6	18185	12293.5	6994.58	16958.1	82856.3	6324.57	14065.8	5755.03	7662.9	5825.26
11341	20:3 Cholesteryl ester	1.18589	MS1 mz matched	675.604	825.231	2329.23	2226.24	2141.08	8328.35	1952.42	2603.59	1757.06	2450.02	1936.29	1597.1	2342.93	2199.45
11984	20:3 Cholesteryl ester	-24.0142	MS1 mz matched	692.618	508.216	313784	717978	79555.1	19682.1	163048	10656.4	1.88147e+06	30804.9	64420	103837	35229.7	11674.6
12146	20:3 Cholesteryl ester	-24.0142	MS1 mz matched	697.573	508.572	197851	380739	42792.1	10755.9	62451.6	3611.58	623699	23548.1	32111	89654.8	27900	10614.2
12717	20:3 Cholesteryl ester	-24.0142	MS1 mz matched	713.546	508.805	34994.4	62457.3	13832.4	2936.32	16061.7	2269.48	91827.1	6429.1	12257.3	24174.9	6354.83	2659.4
	20:3 Cholesteryl ester total					563692	1.19399e+06	156506	53996.2	250508	36099.2	2.68161e+06	69556.7	124790	225019	79490.4	32972.9
11401	20:2 Cholesteryl ester	3.25148	MS1 mz matched	677.62	825.92	2192.49	1691.47	1435.15	14118.6	1990.83	5007.31	2226.45	4133.44	1828.46	705.802	2154.2	1410.11
12049	20:2 Cholesteryl ester	-23.3515	MS1 mz matched	694.634	532.756	521155	1.25261e+06	98853.8	41349.1	189036	21985.8	4.38537e+06	59137.8	220677	277006	65643.4	22095.5
12211	20:2 Cholesteryl ester	-23.3515	MS1 mz matched	699.589	532.728	281757	516379	56632	17833.1	166747	12723.3	1.10954e+06	59043.6	182963	199784	60165.7	25252.4
12213	20:2 Cholesteryl ester	-5.61619	MS1 mz matched	699.601	663.971	2112.37	1333.62	32750.5	30023.9	44055.5	10623.6	13059.6	28112.3	42491.3	3247.82	10831.8	23212.6
12791	20:2 Cholesteryl ester	-23.3515	MS1 mz matched	715.562	532.707	49753.2	85637.3	14935.7	6983.63	30643.3	5206.16	146852	12424	32115.5	46626.3	13448.5	5988.97
7301	20:2 Cholesteryl ester	10.2469	MS1 mz matched	675.623	265.899	8514.24	162234	3235.47	1137.67	2795.58	946.556	177905	1658.74	3441.91	2621.86	326.064	189.869
	20:2 Cholesteryl ester total					865484	2.01988e+06	207843	111446	435268	56492.7	5.83495e+06	164510	483518	529992	152570	78149.5
11805	22:2 Cholesteryl ester	-18.5909	MS1 mz matched	687.626	559.419	14998.6	15435.1	18652.8	13148.3	28631.9	9119.31	94489.9	13152.4	10071	17791.8	18906.2	8924.88
12433	22:2 Cholesteryl ester	-18.5909	MS1 mz matched	705.64	559.325	3364.05	3864.11	5359.93	3224.55	6654.24	2161.15	16469.5	2874.74	2685.52	6075.25	2108.96	1837.63
13045	22:2 Cholesteryl ester	-18.5909	MS1 mz matched	722.664	559.49	77372.4	89229.6	87775.8	42690.5	205596	13866.3	614179	37211.7	55913.5	106386	33618.6	12074.5
13224	22:2 Cholesteryl ester	-18.5909	MS1 mz matched	727.619	560.247	42664.2	43445.4	51501.5	31664.6	143173	4584.69	263742	24470.3	28786.2	75035.1	28054.8	14286.1
13226	22:2 Cholesteryl ester	-4.39937	MS1 mz matched	727.633	682.368	1441.11	980.46	18804.6	17596.6	14536.2	4455.56	3888.15	14196.7	23893.6	2423.51	5512.75	8578.11
13769	22:2 Cholesteryl ester	-18.5909	MS1 mz matched	743.596	558.974	20646.4	26142.8	12469	9105.45	29317.6	4124.15	41460.3	6824.72	7554.83	25690.8	7742.09	4545.15
	22:2 Cholesteryl ester total					160487	179097	194564	117430	427909	38311.2	1.03423e+06	98730.6	128905	233403	95943.4	50246.3
12960	22:3 Cholesteryl ester	-0.711611	MS1 mz matched	720.662	666.009	10410.2	6204.44	164945	79002.2	61634.2	20608	26263.4	52658.7	92157.3	8432.35	20019	25446.6
13152	22:3 Cholesteryl ester	-24.9064	MS1 mz matched	725.603	537.549	34193.5	28068.9	21444.8	9684.05	74421.2	3332.03	69657.4	10786.7	9215.75	28007.2	11512	5860.18
	22:3 Cholesteryl ester total					44603.7	34273.4	186390	88686.3	136055	23940	95920.7	63445.4	101373	36439.5	31531.1	31306.8
13299	22:1 Cholesteryl ester	-5.37739	MS1 mz matched	729.648	698.282	1874.4	1878.85	10430.1	10308.2	13277.5	2737.77	17878.6	5696.87	13851.5	1705.28	4238.19	2630.62
13835	22:1 Cholesteryl ester	-5.37739	MS1 mz matched	745.622	698.368	2668.04	2107.51	2006.71	2858.43	2767.49	811.458	3106.49	1048	2582.02	1573.69	2032.71	2330.54
9879	22:1 Cholesteryl ester	4.52833	MS1 mz matched	773.654	532.419	2637.49	5282.13	4771.47	2915.67	2236.1	5202.55	7134.74	2678.68	2613.95	4286.19	3368.1	3613.7
	22:1 Cholesteryl ester total					7179.93	9268.49	17208.3	16082.3	18281.1	8751.78	28119.8	9423.55	19047.5	7565.16	9639	8574.86
13500	24:1 Cholesteryl ester	-23.2612	MS1 mz matched	735.677	823.803	1398.37	1161.42	780.507	8871.27	1220.51	3287.74	1299.96	3013.39	1217.54	373.758	1403.73	887.347
13501	24:1 Cholesteryl ester	-24.8932	MS1 mz matched	735.676	753.704	2077.41	410.641	1273.12	5923.81	1066.77	3597.71	1505.15	3915.52	954.221	442.792	2143.78	1315.61
13502	24:1 Cholesteryl ester	-22.525	MS1 mz matched	735.678	837.319	1016.01	910.717	638.701	6184.91	1040.12	2900.56	1100.8	2926.81	1281.68	453.484	1198.95	797.742
14274	24:1 Cholesteryl ester	-2.85833	MS1 mz matched	757.679	714.039	3564.17	2776.29	28738.4	21883.3	29252.5	6606.07	6932.34	13354.3	27961.7	5441.46	8823.83	7867.44
	24:1 Cholesteryl ester total					8055.96	5259.07	31430.7	42863.3	32579.9	16392.1	10838.2	23210.1	31415.1	6711.49	13570.3	10868.1
4679	12:0 Cholesteryl ester	15.1099	MS1 mz matched	567.53	203.545	689400	277692	88758.5	96460.7	84783	53813.9	49562.2	178102	104506	66171.7	59677.9	48641.4
5471	12:0 Cholesteryl ester	-13.8957	MS1 mz matched	603.478	232.639	3538.52	1199.75	775.891	642.529	577.842	614.25	500.554	991.129	774.177	414.109	433.214	325.089
5706	12:0 Cholesteryl ester	-12.1367	MS1 mz matched	613.51	412.226	4234.08	5321.91	13692.2	35419.6	7380.39	54489.3	21965	14007.7	71777.4	4728.6	20070	7128.45
6075	12:0 Cholesteryl ester	-13.8957	MS1 mz matched	627.569	232.327	5283.34	3832.52	1548.14	1141.99	1417.79	1013.07	1188.13	2508.82	1343.25	1006.11	948.672	526.295
	12:0 Cholesteryl ester total					702456	288046	104775	133665	94159	109931	73215.8	195610	178400	72320.5	81129.8	56621.2
2170	24-hydroxy-cholesterol(d6) total	-1.67778	MS1 mz matched	407.386	400.994	3050.92	3705.17	21905.1	1150.36	11773.6	1893.41	3562.99	1570.54	967.445	1352.52	3574.69	313.892
5175	cholesterol sulfate total	-3.64563	MS1 mz matched	467.313	596.128	3067.48	2324.67	5037.29	8016.83	6447.96	7564.44	8533.6	6682.01	4191.04	2263.64	6029.4	4506.9
10834	16:1 Cholesteryl ester total	-12.6894	MS1 mz matched	661.525	239.213	2769.45	3581.03	2452.71	1885.72	1785.16	1456.61	2004.94	2531.88	831.632	5046.61	2742.97	1855.43
4022	Squalene total	-8.04111	MS1 mz matched	411.396	487.759	4210.51	8323.53	1844.7	2314.07	1683.35	2569.69	4809.1	3524.23	1629.63	3849.51	2798.63	2135.01
3414	Cholestenone total	-5.72411	MS1 mz matched	385.345	306.072	51471.1	480258	14719.2	27278.3	8642.73	16834.8	17311.8	24330.9	21757.9	284678	28949.7	10738.4
3777	24,25-epoxy-cholesterol total	-5.24562	MS1 mz matched	401.339	184.776	17289.8	57536	5197.31	5303.1	4159.59	5364.07	2266.18	7223.75	3145.64	3231.66	5859.16	4612.31
	Total CE (with all fatty acid chains)					3.14008e+07	2.1053e+07	8.03998e+06	4.07914e+06	9.60057e+06	2.47767e+06	1.77715e+07	6.62674e+06	7.28852e+06	1.26127e+07	7.30385e+06	2.6502e+06
